# Supplementary material for: Evolutionary and Functional Insights into Rice Universal Stress Proteins in Response to Abiotic Stresses
Source: Biology (Basel). 2025 Oct 3;14(10):1359. doi: 10.3390/biology14101359 (PMC12561244; doi:10.3390/biology14101359)
Supplement: Supplementary file 1 [file biology-14-01359-s001.zip]

Archive with 1 entries (1 files):
- biology-3862212-supplementary.xlsx
