# Supplementary material for: Evolutionary and Functional Insights into Rice Universal Stress Proteins in Response to Abiotic Stresses
Source: Biology (Basel). 2025 Oct 3;14(10):1359. doi: 10.3390/biology14101359 (PMC12561244; doi:10.3390/biology14101359)
Supplement: Supplementary file 1 [file biology-14-01359-s001.zip › biology-3862212-supplementary.xlsx]

## Sheet: Table S1
Table S1. List of primer pairs used for qPCR analysis.
Gene ID	Forword Primer	Reserve Primer	Length (bp)
Ubi	AACCAGCTGAGGCCCAAGA	ACGATTGATTTAACCAGTCCATGA	180
LOC_Os01g07590	TCCTTGCAAAGATACTCTACGG	TATATGTTCTCCTTGACGACCG	190
LOC_Os01g32780	ATTTTGATACTTCCAAGTCGCG	AGATGAGATGATCAATCCGCTT	112
LOC_Os02g47840	ACTGTTTTCTTCCGTGCTTTTG	GAAAGCAATCAAAGGAAGCCAA	117
LOC_Os02g54590	AACCTCATCGACAAACCGATAT	GCAAAACTCAGGTCAGCTTTAA	133
LOC_Os05g37970	CTGATCCCTCTCTCCGAGTTC	CACTACGGTAAGCTCCAACTG	120
LOC_Os06g04880	GTTTATGCTCTAGGGATCGTGA	GAAGAACATGATCGCTCAAGTC	226
LOC_Os06g18820	TGGTTTTGAAGCTTACGAAGTG	GCAAAATTCGTGATGGGATGTA	231
LOC_Os07g47620	GACAAGAGTCACAGTTCGAGTC	CATCACAATTCACAGACGGATC	81
LOC_Os09g39640	GTTCACAGTGACTTGAAAGCAT	TTCATCAGTTAACATTCGGCAC	96
LOC_Os10g01060	AAACCATTGACACCCAAATCTG	GCTGTTGGATCTAACAATGACC	146
LOC_Os11g08950	TGTGACAACTTATTCGGATGGA	TGCCACTACCATGGAGATAATC	85
LOC_Os12g36630	GCATAGCTGAAAAACGGAATCA	TTATTCACACACACACACGAAC	119

## Sheet: Table S2
Table S2. Information of OsUSP family genes identified in rice.
Locus ID	Start	End	CDS (bp)	Exon number	Protein length (aa)	MW (kDa)	pI	Subcellular localization (WoLF PSORT II)	Subcellular localization (Plant-mPLoc)	Subcellular localization (TargetP)
LOC_Os01g07590	3645587	3650362	1377	10	458	50196.9	9.71	Mito; Chlo	Mito; Chlo	Mito
LOC_Os01g19820	11245253	11246756	549	4	182	18762.5	5.82	Cyto; Nuc	Cyto	other
LOC_Os01g32780	17990828	17993764	504	4	167	17922	7	Chlo; Cyto	Chlo	Other
LOC_Os01g39970	22538988	22542228	2298	5	765	84033.5	8.11	Cyto	Nuc	Other
LOC_Os01g57450	33200667	33201485	819	1	272	28797.2	5.13	Chlo	Chlo	Chlo
LOC_Os01g63010	36496069	36496069	489	4	162	18029.8	6.1	Cyto	Nuc	Other
LOC_Os01g65440	37982849	37985710	726	3	241	25276	9.55	Chlo	Chlo; Cyto; Mito; Nuc	Chlo
LOC_Os02g05820	2869670	2874218	2328	10	775	86192.9	6.21	Nuc; Chlo	Nuc	Other
LOC_Os02g12660	6609371	6614191	2379	8	792	88486.2	8.8	Nuc; Chlo	Nuc	Other
LOC_Os02g12670	6616308	6623374	2610	11	869	95554.4	8.66	Chlo	Chlo; Nuc	Other
LOC_Os02g47650	29113548	29115698	513	4	170	19001.7	5.47	Cyto	Mito	Other
LOC_Os02g47840	29260063	29265497	534	4	177	19874.8	5.96	Chlo	Chlo	Chlo
LOC_Os02g52314	32023315	32027152	489	4	162	17221.1	6.28	Cyto, Extr	Chlo	Other
LOC_Os02g53320	32643525	32644843	498	4	165	17876.8	8.74	Cyto	Nuc	Other
LOC_Os02g54590	33434089	33439214	2319	8	772	84753.1	6.96	Nuc	Nuc	Other
LOC_Os03g13820	7482083	7487765	1959	11	652	78979	7.01	Chlo; ER	Nuc	Other
LOC_Os03g19270	10839437	10840785	579	4	192	20394.3	5.95	Chlo	Nuc	Other
LOC_Os03g22390	12820005	12820998	495	3	164	16841.3	6.15	Extr	Chlo; Cyto; Mito; Nuc; Pero	Other
LOC_Os03g40130	22298590	22300150	879	2	292	30338.9	11.12	Chlo	Chlo	Chlo
LOC_Os03g53900	30901299	30903033	561	4	186	19232	6.44	Cyto	Chlo	Other
LOC_Os03g62340	35312451	35317359	2817	9	938	101271	5.19	Vacu	Nuc	Other
LOC_Os05g06500	3345098	3347273	504	4	167	18003.7	5.22	Cyto	Nuc	Other
LOC_Os05g07810	4205347	4207821	612	4	203	21653.1	9.71	Chlo	Chlo; Mito; Pero	Other
LOC_Os05g28740	16859683	16860977	540	2	179	18707.5	7.63	Chlo; Cyto	Chlo; Pero	Chlo
LOC_Os05g35380	21006683	21009694	678	3	225	24075.6	9.58	Nuc	Chlo; Nuc	Other
LOC_Os05g37970	22276282	22278729	570	3	189	20900	5.86	Cyto	Chlo; Nuc	Other
LOC_Os05g42230	24696315	24697163	849	1	282	29818.6	5.53	Chlo	Chlo	Chlo
LOC_Os06g04880	2140038	2146619	2421	9	806	90049	6.16	Nuc	Nuc	Other
LOC_Os06g09230	4640591	4645101	2364	5	787	86406	8.18	Nuc	Nuc	Other
LOC_Os06g18820	10685596	10690032	873	4	290	31203.2	6.02	Cyto	Chlo	Other
LOC_Os06g37620	22271187	22275542	2421	9	806	88275.7	8.22	Chlo	Nuc	Other
LOC_Os07g36600	21894659	21898727	828	1	275	28904.5	5.02	Chlo	Chlo	Chlo
LOC_Os07g47620	28468388	28470573	516	3	171	17963.5	6.49	Cyto	Nuc	Other
LOC_Os08g15060	9101238	9105746	1806	11	601	67325.5	6.11	Nuc	Cell membrane	Other
LOC_Os09g39620	22736559	22741162	2577	9	858	96142.3	6.36	Chlo	Nuc	Other
LOC_Os09g39640	22747357	22752211	2193	8	730	81919.9	5.72	Cyto; Nuc	Nuc	Other
LOC_Os10g01060	67119	72971	2436	8	811	90775.3	6.71	Chlo	Cell membrane; Chlo; Cyto; Nuc	Other
LOC_Os10g30150	15663623	15664584	546	3	181	18881.5	5.61	Cyto	Chlo; Nuc	Other
LOC_Os10g32590	17074150	17075296	621	2	206	21483.6	9.77	Chlo	Chlo; Nuc	Other
LOC_Os10g41220	22136928	22141736	2349	9	782	86879.3	6.62	Cyto	Nuc	Other
LOC_Os11g08950	4735257	4738797	2238	11	745	80542.4	7.54	Chlo	Chlo; Nuc	Other
LOC_Os12g07990	4056067	4058964	2217	8	738	78572.1	7.15	Chlo	Nuc	Other
LOC_Os12g08060	4093635	4097621	3309	5	1102	120810	7.15	Chlo	Nuc	Other
LOC_Os12g31710	19089135	19092961	678	3	225	17542.2	6.82	Chlo	Nuc	Other
LOC_Os12g36630	22428186	22429098	483	4	160	18415.1	6.75	Cyto	Nuc	Other
LOC_Os12g36640	22429351	22431800	519	4	172	10464.7	9.13	Cyto	Chlo	Other
Chr.: chromosome; Cyto: Cytoplasm; Nuc: Nucleus; Chlo: Chloroplast; Extr: Extracellular Vesicles; ER: Endoplasmic reticulum; Vacu: Vacuole; Mito: Mitochondria; Pero: Peroxisome.

## Sheet: Table S3
Table S3. Calcultating the Ka, Ks, and Ka/Ks values.
Seq_1	Seq_2	Ka	Ks	Ka_Ks	EffectiveLen	AverageS-sites	AverageN-sites	cN	cS	pN	pS	Note
LOC_Os01g07590.1	LOC_Os05g07810.1	0.264016	1.95762	0.134866	489	123.167	365.833	81.4167	85.5833	0.222551	0.694858
LOC_Os01g63010.1	LOC_Os05g37970.1	0.319825	0.468003	0.683382	462	110.583	351.417	91.5	38.5	0.260375	0.348154
LOC_Os01g65440.1	LOC_Os05g35380.1	0.152677	0.403588	0.378301	657	162.333	494.667	68.3333	50.6667	0.13814	0.312115
LOC_Os01g57450.1	LOC_Os05g42230.1	0.141188	0.454821	0.310425	795	205.75	589.25	75.8333	70.1667	0.128695	0.341029
LOC_Os11g08950.1	LOC_Os12g07990.1	0.294295	1.46262	0.20121	2094	523.333	1570.67	382.333	336.667	0.243421	0.643312
LOC_Os02g54590.1	LOC_Os06g09230.2	0.194897	0.375179	0.519478	2283	551.583	1731.42	297.167	162.833	0.171632	0.295211
LOC_Os02g12660.1	LOC_Os06g37620.1	0.613395	NaN	NaN	2007	483.417	1523.58	638.333	382.667	0.418968	0.791588	High Sequence Divergence Value (pS>=0.75)
LOC_Os03g22390.1	LOC_Os07g47620.1	0.425137	0.412218	1.03134	468	118.25	349.75	113.5	37.5	0.324518	0.317125

## Sheet: Table S4
Table S4. Cis-acting elements in the 2000 bp upstream region of OsUSP gene promoters.
Gene ID	Growth and Development											Phytohormone Respond										Biotic/abiotic Stress							Light Responsive Element
	A-box	ACE	ATC-motif	CAT-box	CCAAT-box	circadian	chs-CMA1a	I-box	O2-site	RY-element	Sp1	ABRE	AuxRR-core	CGTCA-motif	GARE-motif	GC-motif	P-box	TCA-element	TGA-element	TATC-box	TGACG-motif	ARE	AT-rich element	LTR	MBS	MBSI	TC-rich repeats	TCCC-motif	AE-box	ATCT-motif	Box 4	G-box	GA-motif	GATA-motif	GT1-motif	MRE	TCT-motif
LOC_Os01g07590.1	0	0	0	3	1	1	0	0	2	0	0	2	0	4	0	0	0	0	0	0	4	3	0	1	0	0	0	0	0	0	0	3	0	0	1	0	0
LOC_Os01g19820.3	0	0	0	0	1	0	0	0	0	0	1	6	0	3	1	1	0	0	0	1	3	1	0	3	0	0	1	0	0	0	1	7	0	0	0	0	0
LOC_Os01g32780.1	0	0	0	1	0	0	0	0	3	0	0	3	0	1	1	0	0	0	0	0	1	1	0	0	1	0	0	0	0	0	0	5	0	0	1	0	0
LOC_Os01g39970.1	1	0	0	0	0	0	0	0	1	0	0	4	1	1	0	0	0	2	0	0	1	1	0	0	1	0	0	1	2	1	0	3	0	0	1	1	0
LOC_Os01g57450.1	1	0	0	0	0	0	0	0	3	0	0	2	0	0	1	0	3	0	0	0	0	1	0	1	1	0	1	0	0	0	3	4	0	1	2	1	0
LOC_Os01g63010.1	1	0	0	0	0	0	0	1	0	0	1	6	0	0	0	3	0	0	2	0	0	0	1	0	1	0	0	1	1	0	3	4	2	0	0	0	1
LOC_Os01g65440.1	0	0	1	0	1	0	1	0	0	1	0	4	0	1	0	0	0	0	1	0	1	2	0	0	0	0	0	0	0	0	6	5	0	3	0	1	1
LOC_Os02g05820.1	0	0	3	1	2	1	1	1	1	0	0	1	0	4	0	0	0	0	1	0	4	2	0	0	1	0	1	0	0	0	2	1	0	0	0	0	0
LOC_Os02g12660.1	1	0	0	1	2	0	0	0	1	0	2	1	0	0	0	0	0	2	0	0	0	4	0	0	0	1	0	0	0	0	1	0	0	0	0	0	0
LOC_Os02g12670.1	1	0	0	1	1	0	0	0	1	0	2	1	0	0	0	0	0	2	0	0	0	2	0	0	0	0	0	0	0	0	1	0	0	0	2	0	0
LOC_Os02g47650.1	1	0	0	0	2	0	0	0	4	0	1	6	1	8	0	0	0	0	0	0	8	2	0	3	1	0	0	0	0	0	1	8	0	2	0	0	0
LOC_Os02g52314.1	3	0	1	0	2	0	0	0	1	0	0	2	0	0	0	0	0	0	0	0	0	2	0	1	2	0	0	0	0	0	5	4	0	1	0	0	1
LOC_Os02g53320.1	0	0	0	0	0	0	0	1	2	0	0	0	1	2	1	0	0	0	1	0	2	4	0	1	2	0	0	0	0	1	3	0	0	0	1	1	0
LOC_Os02g54590.1	0	0	0	0	0	0	0	1	0	0	0	4	0	2	2	0	0	0	0	0	2	1	0	0	1	0	0	0	1	0	2	4	0	0	4	0	1
LOC_Os03g13820.1	1	0	0	2	0	0	0	1	0	0	2	2	2	2	1	0	1	0	0	0	2	4	0	3	0	0	1	1	0	0	1	1	0	1	0	0	0
LOC_Os03g19270.1	3	0	0	1	1	0	0	1	0	0	1	9	0	4	0	1	0	0	1	0	4	2	0	0	0	0	0	0	0	0	0	15	0	1	0	0	0
LOC_Os03g22390.1	0	0	0	0	0	0	0	1	2	0	0	1	0	0	0	0	1	1	0	0	0	5	0	1	1	0	0	0	1	0	0	2	0	2	2	0	1
LOC_Os03g40130.1	1	1	0	2	0	0	0	0	0	0	0	9	0	1	0	0	0	0	1	0	1	2	0	1	1	0	0	0	0	0	2	6	0	0	2	1	1
LOC_Os03g53900.1	1	0	0	0	0	0	0	2	0	1	1	2	0	0	0	3	0	1	0	0	0	1	1	0	3	0	1	0	0	0	0	1	0	2	0	0	3
LOC_Os03g62340.1	1	0	0	0	3	1	0	1	0	0	1	4	0	2	2	0	2	1	1	0	2	1	0	0	2	0	1	0	0	0	4	6	0	0	0	0	0
LOC_Os05g06500.1	0	0	0	1	0	0	0	1	0	1	0	2	1	2	0	0	0	1	1	0	2	1	0	0	1	0	1	1	0	0	0	2	0	0	0	0	0
LOC_Os05g07810.1	2	0	0	0	1	0	2	0	1	1	4	6	0	4	0	6	0	0	1	0	4	2	0	0	0	0	0	0	0	1	5	8	0	1	2	0	0
LOC_Os05g28740.1	0	0	1	0	1	1	0	1	0	0	0	2	0	4	0	0	0	0	0	1	4	1	0	0	2	0	0	0	2	0	3	3	1	1	0	0	1
LOC_Os05g35380.1	1	0	0	1	0	0	0	0	1	0	0	2	0	0	1	0	0	1	1	1	0	0	0	1	1	0	0	0	0	1	1	3	0	1	1	0	1
LOC_Os05g37970.1	0	0	0	0	0	0	0	1	0	0	1	5	0	3	0	0	0	1	0	0	3	3	0	3	2	1	0	0	0	0	1	10	0	0	4	1	0
LOC_Os05g42230.1	0	1	0	0	1	0	0	0	0	0	1	6	0	1	0	1	0	0	1	0	1	3	1	2	1	0	0	1	0	2	0	4	0	0	0	0	0
LOC_Os06g04880.1	0	1	0	1	0	0	0	0	0	0	0	0	0	0	1	0	1	0	2	0	0	1	0	1	2	1	1	1	0	0	1	0	0	0	0	0	0
LOC_Os06g09230.2	0	1	0	3	1	0	0	4	0	0	1	5	0	4	0	1	0	0	0	1	4	1	0	0	2	0	0	2	2	0	2	5	1	2	1	1	0
LOC_Os06g18820.1	3	1	0	0	4	0	2	0	1	0	0	7	0	3	0	0	0	0	0	0	3	1	0	1	0	0	0	0	0	0	2	7	0	1	2	0	0
LOC_Os06g37620.1	0	0	0	0	2	1	0	1	0	0	1	6	0	1	1	2	1	1	2	0	1	1	0	0	0	0	1	0	0	0	1	7	0	1	2	1	2
LOC_Os07g36600.1	2	0	0	1	0	0	0	2	0	0	0	5	1	4	0	1	0	1	0	0	4	4	1	1	1	0	0	0	2	0	1	5	1	1	0	0	1
LOC_Os07g47620.1	1	0	0	0	0	1	0	2	0	1	1	0	0	2	0	0	0	1	0	1	2	3	0	1	0	1	0	0	0	0	0	2	0	1	1	0	1
LOC_Os08g15060.1	0	0	1	1	0	0	0	0	0	0	0	1	1	0	0	0	0	0	0	0	0	4	0	1	0	1	0	0	0	0	0	3	0	0	1	1	1
LOC_Os09g39620.1	1	0	0	0	0	1	1	0	0	0	1	2	0	1	0	1	2	1	2	0	1	1	0	0	2	0	0	0	0	0	2	3	0	2	2	0	3
LOC_Os09g39640.1	1	2	0	0	1	2	0	0	0	1	0	3	0	4	0	1	0	0	0	0	4	1	1	0	1	0	0	0	0	0	1	2	0	2	2	0	0
LOC_Os10g01060.1	1	0	0	3	1	0	0	3	2	0	1	0	0	1	0	1	0	2	0	0	1	0	1	0	0	0	1	1	0	0	2	1	1	3	4	2	1
LOC_Os10g30150.1	2	0	0	3	0	1	0	0	1	0	2	9	0	3	0	2	0	0	0	0	3	1	1	1	0	0	0	0	0	0	3	6	2	1	0	2	0
LOC_Os10g32590.1	0	0	1	2	1	0	0	0	0	1	2	4	0	2	0	2	0	1	0	0	2	2	1	0	1	0	1	1	1	0	1	6	0	0	3	0	0
LOC_Os10g41220.1	0	0	0	0	1	0	0	0	1	0	2	2	0	1	1	1	1	0	0	0	1	0	0	2	4	0	0	1	0	0	1	1	0	1	0	0	0
LOC_Os11g08950.1	0	0	0	2	1	0	0	1	2	0	1	0	0	1	0	0	0	1	2	0	1	4	0	0	4	0	0	0	0	1	4	0	0	0	8	0	2
LOC_Os12g07990.1	2	1	0	0	0	0	1	0	0	0	0	4	0	2	0	2	0	0	0	0	2	2	0	0	0	0	0	0	0	0	1	4	0	0	4	0	1
LOC_Os12g08060.1	1	0	0	0	0	1	1	1	3	0	1	2	0	1	0	2	1	0	0	0	1	0	0	0	0	0	0	0	0	0	2	3	1	0	5	0	1
LOC_Os12g31710.1	0	1	0	0	0	0	0	0	2	1	0	2	1	0	0	1	0	0	1	0	0	2	1	0	2	0	0	2	0	0	2	1	0	0	2	1	0
LOC_Os12g36630.1	3	0	2	0	0	2	0	0	0	0	0	0	0	0	0	1	0	0	0	0	0	0	3	0	0	0	0	0	3	0	0	3	1	2	0	0	0
LOC_Os12g36640.1	2	0	1	0	0	2	0	0	0	0	0	0	0	0	0	1	0	0	0	0	0	0	4	0	0	0	0	0	3	0	1	3	0	2	0	0	0
Total	38	9	11	30	31	15	9	27	35	8	31	144	9	79	13	34	13	20	21	5	79	79	16	29	44	5	11	13	18	7	72	171	10	35	60	14	24
Percentage	0.16	0.0369	0.0451	0.123	0.127	0.0615	0.0369	0.1107	0.1434	0.0285	0.127	0.3453	0.0216	0.1894	0.0312	0.0815	0.0312	0.048	0.0504	0.012	0.1894	0.404	0.0808	0.1465	0.2222	0.0253	0.0556	0.0657	0.0438	0.017	0.1752	0.4161	0.0243	0.0852	0.146	0.0341	0.0584

## Sheet: Table S5
Table S5. Tissue-specific expression patterns of OsUSP genes.
Gene ID	Shoot apices	Seedling	Whole plant	Root	Stem	Leaf	Flag leaf	Anther	Pistil	Stigma	Panicle	Endosperm	Milk grains	Mature seeds
LOC_Os01g32780	11.6	39.1	41.6	20.4	44.1	27.7	36.1	28.1	24.3	26.4	37.2	59.7	52.2	105.3
LOC_Os12g36640	45.8	60.2	80.2	67.6	67.1	71.8	83.6	121.2	51.2	75.7	56.8	76.2	68.5	38.2
LOC_Os12g36630	6.4	22.2	11.3	21.8	32.5	37.8	28.9	192.6	13.5	6.4	53.5	0	33	7.2
LOC_Os07g47620	0	6.6	3.9	0.2	3.7	5.6	2	0.6	12.3	1.2	8	9.1	12.5	0.4
LOC_Os03g22390	0	5.2	1.8	1	12.1	0.8	1.6	0	0	0.8	1.1	0	0	0
LOC_Os12g08060	3.8	0.4	0.8	5	1.3	2.1	0.2	0.5	2.6	0.5	3.6	0	1.6	2.5
LOC_Os03g13820	1.3	32.4	27.8	21.9	25.7	6.7	19	9.8	30.5	41.9	23.8	3.1	22.2	3.9
LOC_Os11g08950	29.1	25.9	31.8	10.6	24.8	15.2	28	13.4	26	35.4	25.9	13.1	27	37.6
LOC_Os12g07990	0	0.2	0.4	0.8	0.1	0	0.1	0	0.1	0	0.3	0	0.1	1.2
LOC_Os03g62340	36.9	29.2	32.3	31.7	27.4	37.1	32.6	32.2	25.6	42.2	25.3	14.4	21.2	23.1
LOC_Os08g15060	5.6	7.2	12.9	3.1	4.3	1.5	0.7	0	4	0.1	28.6	1.8	6.8	0
LOC_Os06g37620	30.3	24.1	13.9	54.9	18.4	37.8	16.3	1	14.3	9.8	11.9	0.8	7.1	27.9
LOC_Os02g12670	0.5	4.3	1.7	1	8.3	1.4	4.3	17.4	6.6	2.5	9.8	2.2	7	0.2
LOC_Os02g12660	4.6	7.9	4.9	5.1	9	13.2	9.4	144.2	8.7	7.6	23.5	1.4	6.8	6.9
LOC_Os01g39970	0	3.3	0.9	1.2	4.2	6.7	5.7	209.3	11.1	42.9	46.8	0.8	0.9	5.5
LOC_Os06g09230	0.3	4.3	0.5	10.8	8.9	12	2.6	187	3.8	13.1	24.8	0	0.6	0.7
LOC_Os02g54590	0	0.7	0	1.1	0.3	0.4	0.8	97.6	0.3	1.7	11.1	0.4	0.7	0.3
LOC_Os02g05820	0.2	0.8	0.9	0.8	1.1	0.4	1.7	67	0.8	0.1	5	0	0.4	0.9
LOC_Os06g04880	21.1	37	38.4	36	43.7	42.4	38	18.4	18.7	40.6	28.2	8	22	15.3
LOC_Os10g41220	12.9	4.9	2.5	1.7	3.1	1.2	1	14.5	8.6	4.3	6.7	4.9	12	3.3
LOC_Os10g01060	7.7	17.7	9.8	39.4	38.5	23.1	37.5	1.6	2.8	3.6	12.1	5.8	9.9	10.7
LOC_Os09g39640	12.1	16.2	15.2	27.5	28.1	25	16.9	4.4	15.1	16.2	21.5	6.6	16.2	29.9
LOC_Os09g39620	1.7	7.8	2.7	46.8	28.8	40.9	15.6	0	5.6	4.5	13.8	0.9	5.8	3.5
LOC_Os06g18820	0	8.2	4	29.9	28	14.6	29.9	0	0.8	3.4	17.9	3.7	7.3	1.2
LOC_Os10g32590	0	0	0	0	0	0	0	140.5	1.7	9.1	25.3	0	0	1.3
LOC_Os03g40130	0	0.7	0.5	1.5	0.1	0	0	0	0	0	1.4	2.4	0.4	0
LOC_Os12g31710	0.8	0.6	3	0	0	0	0	2.6	1.3	8.4	2.9	0	0	0
LOC_Os05g35380	43.1	6	2.8	0.8	0	0	0	0	52.9	5.5	12.4	2.6	17.8	1.1
LOC_Os01g65440	53	17	13.3	11	9.6	1.5	4.2	0.6	54.6	14.6	28.8	6.4	11.3	9.1
LOC_Os02g47650	11.7	11.6	26.2	27.7	16.7	16.5	6.1	0	15.1	25.5	22.1	7.9	15.4	22.4
LOC_Os02g47840	29.7	23.5	26.8	14.7	21.8	14.1	10.6	2.5	34	14.6	25.1	7.1	24.6	92.6
LOC_Os05g07810	0.4	4.6	1.9	1	20.3	0.4	1.4	0	13.1	0	3.8	0	4.5	4.1
LOC_Os01g07590	19.9	13.9	20.9	11.9	26.5	39.9	36.7	0.4	23	6.6	24.7	12.3	24.2	21.4
LOC_Os05g06500	58.7	28.4	55.4	51.3	27.3	60.2	20.3	63.9	58.9	61.1	41.6	114.5	63.7	92.6
LOC_Os02g53320	7.7	5.9	5.1	10.5	7.2	2.6	2.7	2.9	23.8	25.3	15.1	3.9	14.6	69.2
LOC_Os05g37970	54	19.2	18.4	55.8	12.4	5.4	0.1	9.5	19.5	13	15.7	48.7	53.9	52
LOC_Os01g63010	1.4	2.6	3.9	1.7	8.2	4.7	4.4	13.7	5.8	0.2	5.9	15.9	33.4	63.1
LOC_Os07g36600	50	38.4	25.4	29	38.2	34.2	35.9	10.3	34.4	59.2	25.9	15.7	26.5	50.7
LOC_Os05g42230	15.8	28.4	23.3	22.6	41.6	21	41.4	15.8	49.3	57.8	32.4	47.6	28.9	55.6
LOC_Os01g57450	15.8	46.4	22.2	49.3	53.6	28.3	42.7	32	40	41.8	26.5	40.8	37.5	82.8
LOC_Os02g52314	23.5	34.8	42	28	44.5	23.3	28.9	29.7	19.4	44.1	23.7	10.7	20.2	15.1
LOC_Os10g30150	9	1.5	1.2	1.2	0	0	0	3.4	7.5	0.8	2.7	14	25.3	58.8
LOC_Os03g53900	2	1.3	0.3	6.7	1.6	0.7	0.4	38.8	6.8	0.7	23	104.1	73	97.8
LOC_Os01g19820	21.7	24.8	9.6	17.9	12.7	2.4	3.8	12	31.6	31.5	12.5	23.5	36.5	7.2
LOC_Os05g28740	60.8	53.3	48.7	37.7	54.3	84.9	14.5	1.3	29.6	2	50	4	65.6	25.3
LOC_Os03g19270	20.8	21.3	4.7	3.5	1.7	3.2	1.6	1.1	28.1	37.3	3.9	33.6	47.9	51.3

## Sheet: Table S6
Table S6. Stress-responsive profiles of OsUSP genes.
Gene ID	Control	Cold	Heat	Drought	Salt
LOC_Os01g32780	52.7667	11.1	130.867	48.2667	99.4667
LOC_Os12g36640	94.6667	71.4	140.033	133.767	135.367
LOC_Os12g36630	30.7333	41	68.2333	56.7	96.4333
LOC_Os07g47620	32.9667	16.6	8.3	17.6667	22.7333
LOC_Os03g22390	2.1	0.1	1.16667	2.53333	1.6
LOC_Os12g08060	0.133333	0.3	0.1	0.4	0.533333
LOC_Os03g13820	20.0333	10.1	39.8667	9.4	21.0667
LOC_Os11g08950	16.0667	54.3	33.2333	18.0333	23.8333
LOC_Os12g07990	0.0666667	0.1	0.833333	0.1	0.0333333
LOC_Os03g62340	21.1	34.2	47.1333	17.8	19.2333
LOC_Os08g15060	2.2	4.4	0.1	4.46667	0.833333
LOC_Os06g37620	14.5	15	44.7333	13.1	24.0333
LOC_Os02g12670	0.833333	1	0.4	0.633333	0.233333
LOC_Os02g12660	11.0667	4.8	2.56667	14.0667	11.0667
LOC_Os01g39970	2.8	6.6	3.1	1.1	1.06667
LOC_Os06g09230	0.466667	2.1	0.1	1.36667	11.1333
LOC_Os02g54590	1.36667	0.3	2.43333	1	2.56667
LOC_Os02g05820	0.233333	3.7	1.76667	0.2	0.4
LOC_Os06g04880	25.3333	80.8	28.5	20.6333	30.3333
LOC_Os10g41220	0.5	2	0.133333	0.833333	0.666667
LOC_Os10g01060	9.46667	22	27.4667	10.6	10.5333
LOC_Os09g39640	8	13.9	8.66667	11.9667	11.8667
LOC_Os09g39620	0.466667	46.9	15.4667	2.1	3.06667
LOC_Os06g18820	23.8667	7.1	7.43333	8.6	11.1333
LOC_Os10g32590	0	0	0	0	0
LOC_Os03g40130	0.233333	0.1	0.9	1.53333	0.833333
LOC_Os12g31710	0.266667	0	0.0666667	1.1	0
LOC_Os05g35380	0.6	0	0	0.233333	0.333333
LOC_Os01g65440	2.66667	6.6	0.833333	3.96667	2.43333
LOC_Os02g47650	43	19.4	110.033	16.9	32.6333
LOC_Os02g47840	16.5	6	78.7333	24.8	54.5333
LOC_Os05g07810	18.6667	0	95.9667	24.0667	111.7
LOC_Os01g07590	45.6667	19.1	29.2667	43.8667	54.7
LOC_Os05g06500	111.9	59.2	90.6667	109.3	111.733
LOC_Os02g53320	6.83333	3	49.1333	1.8	9.23333
LOC_Os05g37970	1.13333	9.7	2.63333	0.966667	6.16667
LOC_Os01g63010	11.4667	1.7	1.13333	6.7	9
LOC_Os07g36600	66.4667	37.4	61.8	54.1667	66.2333
LOC_Os05g42230	39.7333	3.8	91.6333	37.3	63.6667
LOC_Os01g57450	67.2333	17.8	126.8	43.7333	60.9667
LOC_Os02g52314	36.1333	14.3	14.7667	42.2	53.4333
LOC_Os10g30150	2.5	0	0.166667	0.266667	4.56667
LOC_Os03g53900	0.5	0.5	1.3	0.533333	0.333333
LOC_Os01g19820	53.9333	1.8	5.56667	35.2667	51.5667
LOC_Os05g28740	164.8	65.1	52.2667	167.733	155.3
LOC_Os03g19270	30.4	9.6	5.76667	5.4	18.9
